# Supplementary material for: Reprogramming barriers in bovine cells nuclear transfer revealed by single‐cell RNA‐seq analysis
Source: J Cell Mol Med. 2022 Aug 15;26(18):4792–804. doi: 10.1111/jcmm.17505 (PMC9465183; doi:10.1111/jcmm.17505)
Supplement: Supplementary file 2 — Table S1 [file JCMM-26-4792-s002.xlsx]

## Sheet: Sheet1
Table S1. Development of bovine embryos produced in vitro by NT and IVF
	No.oocytes(Fused embryo)	No.cleaved (%)	No. 8-cell Embryos (%)	No.Blastocyst(%)
IVF	165	131(79.4%)	86 (52.1%)	47(28.5%)
SCNT	150	104(69.3%)	64 (42.7%)	31(20.7%)
3F iPSNT	123	88(71.5%)	44(35.8%)	15(12.2%)
