# Supplementary material for: Reprogramming barriers in bovine cells nuclear transfer revealed by single‐cell RNA‐seq analysis
Source: J Cell Mol Med. 2022 Aug 15;26(18):4792–804. doi: 10.1111/jcmm.17505 (PMC9465183; doi:10.1111/jcmm.17505)
Supplement: Supplementary file 3 — Table S2 [file JCMM-26-4792-s001.xlsx]

## Sheet: Sheet1
Table S2. The biological functions of five DEG clusters of bovine IVF embryos
Embryo_type	Cluster	ID	Description(GO_BP)	p.adjust
IVF 9158DEG	1	GO:0032879	regulation of localization	0.000205606
		GO:0051495	positive regulation of cytoskeleton organization	0.000327675
		GO:1902905	positive regulation of supramolecular fiber organization	0.0004995
		GO:0032970	regulation of actin filament-based process	0.000995083
		GO:0032956	regulation of actin cytoskeleton organization	0.00154713
	2	GO:0006355	regulation of transcription, DNA-templated	0.000288409
		GO:0044272	sulfur compound biosynthetic process	0.000463766
		GO:0010633	negative regulation of epithelial cell migration	0.00145852
		GO:2000146	negative regulation of cell motility	0.00156108
		GO:0040013	negative regulation of locomotion	0.00196276
	3	GO:0043604	amide biosynthetic process	2.04754e-07
		GO:0055114	oxidation-reduction process	3.20034e-07
		GO:0043603	cellular amide metabolic process	6.47165e-07
		GO:0006412	translation	1.23017e-06
		GO:0043043	peptide biosynthetic process	1.41413e-06
	4	GO:0090502	RNA phosphodiester bond hydrolysis, endonucleolytic	0.000209614
		GO:0042147	retrograde transport, endosome to Golgi	0.000317896
		GO:0016482	cytosolic transport	0.000323929
		GO:0090305	nucleic acid phosphodiester bond hydrolysis	0.000430315
		GO:0090501	RNA phosphodiester bond hydrolysis	0.00216975
	5	GO:0042592	homeostatic process	8.94321e-05
		GO:1901861	regulation of muscle tissue development	0.000110895
		GO:1901863	positive regulation of muscle tissue development	0.000113219
		GO:0048736	appendage development	0.000199162
		GO:0060173	limb development	0.000199162
