# Supplementary material for: Reprogramming barriers in bovine cells nuclear transfer revealed by single‐cell RNA‐seq analysis
Source: J Cell Mol Med. 2022 Aug 15;26(18):4792–804. doi: 10.1111/jcmm.17505 (PMC9465183; doi:10.1111/jcmm.17505)
Supplement: Supplementary file 4 — Table S3 [file JCMM-26-4792-s004.xlsx]

## Sheet: Sheet1
Table S3. The up and down-regulated DEGs of SCNT and iPSNT embryos, compared to IVF embryos
Embryos	Stages	State	Gene_number
SCNT vs IVF	Zygote	Down-regulated	704
SCNT vs IVF	2-cell	Down-regulated	397
SCNT vs IVF	8-cell	Down-regulated	809
SCNT vs IVF	Morula	Down-regulated	1833
SCNT vs IVF	Blastocyst	Down-regulated	984
3F iPSCNT vs IVF	Zygote	Down-regulated	1866
3F iPSCNT vs IVF	2-cell	Down-regulated	3769
SCNT vs IVF	Zygote	Up-regulated	24
SCNT vs IVF	2-cell	Up-regulated	18
SCNT vs IVF	8-cell	Up-regulated	128
SCNT vs IVF	Morula	Up-regulated	193
SCNT vs IVF	Blastocyst	Up-regulated	251
3F iPSCNT vs IVF	Zygote	Up-regulated	55
3F iPSCNT vs IVF	2-cell	Up-regulated	138
